# Supplementary material for: Knockout of the lignin pathway gene BnF5H decreases the S/G lignin compositional ratio and improves Sclerotinia sclerotiorum resistance in Brassica napus
Source: Plant Cell Environ. 2021 Dec 1;45(1):248–61. doi: 10.1111/pce.14208 (PMC9084453; doi:10.1111/pce.14208)
Supplement: Supplementary file 6 — Table S1. Primers used in this study [file PCE-45-248-s004.xlsx]

## Sheet: Sheet1
	Table S1 Primers used in this study
	Gene ID	Forward primers (5'--3')	Reverse primers (5'--3')
	BnF5H-1	TCGGCCTCATCACACGA	AACATCTCCAGCATCAACAC
	BnF5H-4	CATCACACGGGGACGAA	CGCTTGTTTATTCCCTGA
	BnF5H-6	TTCTCATCGTCGTCTCACTT	GGCGCTTGTTTATCCCT
	BnF5H-7	GTCAATTATTAGATCCCACAAC	GCCGCTTGCTTATCCC
	sgRNA	sgRNA-F		sgRNA-R
		GATTGATTGCTTTGATATTGTCAC		AAACGTGACAATATCAAAGCAATC
