# Supplementary material for: Knockout of the lignin pathway gene BnF5H decreases the S/G lignin compositional ratio and improves Sclerotinia sclerotiorum resistance in Brassica napus
Source: Plant Cell Environ. 2021 Dec 1;45(1):248–61. doi: 10.1111/pce.14208 (PMC9084453; doi:10.1111/pce.14208)
Supplement: Supplementary file 7 — Table S2. Lignin content and monolignol composition of cell walls from the stems of WT and KO‐7 plants [file PCE-45-248-s001.xlsx]

## Sheet: Sheet1
Table S2 Lignin content and monolignol of cell walls from the stems of WT and transgenic lines.
	Average mg/g wcw			SEM
	HOH	GOH	SOH	HOH	GOH	SOH
	mg/g wcw	mg/g wcw	mg/g wcw	mg/g wcw	mg/g wcw	mg/g wcw
WT	0.362179	17.7614	22.55	0.0294628	2.34792	2.34355
KO-7	0.224359	10.8239	3.81071	0	0.00723177	0.00252538
