# Supplementary material for: Knockout of the lignin pathway gene BnF5H decreases the S/G lignin compositional ratio and improves Sclerotinia sclerotiorum resistance in Brassica napus
Source: Plant Cell Environ. 2021 Dec 1;45(1):248–61. doi: 10.1111/pce.14208 (PMC9084453; doi:10.1111/pce.14208)
Supplement: Supplementary file 8 — Table S3. Statistical results of breaking force, lesion area and lesion length [file PCE-45-248-s007.xls]

## Sheet: Figure 7(a)
Supplemental Dataset 1. Statistical results
Supports Figure 7(a)
Breaking force ANOVA
	Sum of Squares	df	Mean Square	F	Sig.
Between Groups	53969.1	3	17989.7	41.1359	9.62378e-09
Within Groups	8746.47	20	437.323
Total	62715.5	23
Post Hoc Tests
Multiple Comparisons
Tukey HSD
(I) Genotype		Mean Difference (I-J)	Std. Error	Sig.	95% Confidence Interval
					Lower Bound	Upper Bound
KO-10	KO-7	-3459.08	12.0737	0.0210505	-72.5435	-4.95646
	KO-8	-5.53333	12.0737	0.967211	-39.3269	28.2602	*
	WT	89.2667	12.0737	2.17361e-06	55.4731	123.06
KO-7	KO-10	38.75	12.0737	0.0210505	4.95646	72.5435	*
	KO-8	33.2167	12.0737	0.0551048	-0.576877	67.0102	*
	WT	128.017	12.0737	6.72577e-09	94.2231	161.81
KO-8	KO-10	5.53333	12.0737	0.967211	-28.2602	39.3269	*
	KO-7	-33.2167	12.0737	0.0551048	-67.0102	0.576877
	WT	94.8	12.0737	8.80044e-07	61.0065	128.594
WT	KO-10	-89.2667	12.0737	2.17361e-06	-123.06	-55.4731	*
	KO-7	-128.017	12.0737	6.72577e-09	-161.81	-94.2231	*
	KO-8	-94.8	12.0737	8.80044e-07	-128.594	-61.0065	*
*. The mean difference is significant at the 0.05 level.

## Sheet: Figure 8(b)
Supplemental Dataset 2. Statistical results
Supports Figure 8(b)
Infected leaves area ANOVA
	Sum of Squares	df	Mean Square	F	Sig.
Between Groups	154.533	3	51.511	18.804	5.34459e-08
Within Groups	54.787	20	2.739
Total	209.32	23
Infected leaves area Multiple Comparisons
Tukey HSD
(I) a	(J) a	Mean Difference (I-J)	Std. Error	Sig.	95% Confidence Interval
					Lower Bound	Upper Bound
KO-10	KO-7	-0.0837333	0.955575	0.99975	-2.75833	2.59086
	KO-8	-1.40515	0.955575	0.472796	-4.07974	1.26944
	WT	-6.21327	0.955575	1.36381e-05	-8.88787	-3.53868	*
KO-7	KO-10	0.0837333	0.955575	0.99975	-2.59086	2.75833
	KO-8	-1.32142	0.955575	0.523933	-3.99601	1.35318
	WT	-6.12954	0.955575	1.64252e-05	-8.80414	-3.45495	*
KO-8	KO-10	1.40515	0.955575	0.472796	-1.26944	4.07974
	KO-7	1.32142	0.955575	0.523933	-1.35318	3.99601
	WT	-4.80813	0.955575	0.000344996	-7.48272	-2.13353	*
WT	KO-10	6.21327	0.955575	1.36381e-05	3.53868	8.88787	*
	KO-7	6.12954	0.955575	1.64252e-05	3.45495	8.80414	*
	KO-8	4.80813	0.955575	0.000344996	2.13353	7.48272	*
*. The mean difference is significant at the 0.05 level.

## Sheet: Figure 8(d)
Supplemental Dataset 3. Statistical results
Supports Figure 8(d)
Infected stems lengths ANOVA
	Sum of Squares	df	Mean Square	F	Sig.
Between Groups	128.902	3	42.967	43.285	5.34459e-08
Within Groups	43.678	44	0.993
Total	172.58	47
Infected stems lengths Multiple Comparisons
Tukey HSD
(I) A	(J) A	Mean Difference (I-J)	Std. Error	Sig.	95% Confidence Interval
					Lower Bound	Upper Bound
KO-10	KO-7	0.383333	0.406749	0.782244	-0.70269	1.46936
	KO-8	0.325	0.406749	0.854482	-0.761023	1.41102
	WT	-3.53333	0.406749	2.54442e-10	-4.61936	-2.44731	*
KO-7	KO-10	-0.383333	0.406749	0.782244	-1.46936	0.70269
	KO-8	-0.0583333	0.406749	0.998931	-1.14436	1.02769
	WT	-3.91667	0.406749	1.31916e-11	-5.00269	-2.83064	*
KO-8	KO-10	-0.325	0.406749	0.854482	-1.41102	0.761023
	KO-7	0.0583333	0.406749	0.998931	-1.02769	1.14436
	WT	-3.85833	0.406749	2.03773e-11	-4.94436	-2.77231	*
WT	KO-10	3.53333	0.406749	2.54442e-10	2.44731	4.61936	*
	KO-7	3.91667	0.406749	1.31916e-11	2.83064	5.00269	*
	KO-8	3.85833	0.406749	2.03773e-11	2.77231	4.94436	*
*. The mean difference is significant at the 0.05 level.
